# Supplementary material for: Preference, Expected Burden, and Willingness to Use Digital and Traditional Methods to Assess Food and Alcohol Intake
Source: Nutrients. 2021 Sep 24;13(10):3340. doi: 10.3390/nu13103340 (PMC8539386; doi:10.3390/nu13103340)
Supplement: Supplementary file 1 [file nutrients-13-03340-s001.zip]

Archive with 2 entries (2 files):
- Supplementary Figure 1.pdf
- Supplementary Methods.pdf
